# Supplementary material for: The perceptual learning of time-compressed speech: A comparison of training protocols with different levels of difficulty
Source: PLoS One. 2017 May 18;12(5):e0176488. doi: 10.1371/journal.pone.0176488 (PMC5436740; doi:10.1371/journal.pone.0176488)
Supplement: S1 File — (XLSX) [file pone.0176488.s001.xlsx]

## Sheet: 1
Training Group	pretest	post_test	post_gen	post_other			Pre and posttest data
Adaptive_staircase	0.5955	0.819	0.7855	0.769			#DIV/0!
Adaptive_staircase	0.496	0.918	0.936	0.841
Adaptive_staircase	0.4855	0.8215	0.898	0.765273
Adaptive_staircase	0.49	0.7975	0.811	0.529
Adaptive_staircase	0.5725	0.7895	0.8605	0.6605
Adaptive_staircase	0.51	0.8915	0.817	0.806
Adaptive_staircase	0.657	0.9515	0.9645	0.898
Adaptive_staircase	0.5595	0.833	0.8575	0.766
Adaptive_staircase	0.4515	0.7875	0.7905	0.6175
Adaptive_staircase	0.5605	0.781	0.648	0.7525
Adaptive_staircase	0.5335	0.846	0.9195	0.813
Adaptive_staircase	0.405	0.831	0.851	0.761
Adaptive_staircase	0.414	0.846	0.8625	0.7745
Consatnt-high compression	0.349	0.5955	0.655	0.3865
Consatnt-high compression	0.382	0.6775	0.7655	0.606
Consatnt-high compression	0.535	0.766	0.72	0.7255
Consatnt-high compression	0.5735	0.8455	0.828	0.6845
Consatnt-high compression	0.5795	0.7875	0.6955	0.6955
Consatnt-high compression	0.535	0.7835	0.8525	0.673
Consatnt-high compression	0.598	0.876	0.875	0.763
Consatnt-high compression	0.488	0.7005	0.7585	0.6055
Consatnt-high compression	0.5805	0.879	0.796	0.601
Consatnt-high compression	0.575	0.7925	0.844	0.6445
Consatnt-high compression	0.6625	0.82	0.762	0.8155
Consatnt-high compression	0.214	0.608	0.622	0.4485
Consatnt-high compression	0.464	0.667	0.7225	0.561
Control	0.4855	0.6075	0.764	0.534
Control	0.6955	0.8175	0.933	0.458
Control	0.378	0.5135	0.4265	0.056
Control	0.357	0.57	0.645	0.5205
Control	0.6615	0.7425	0.859	0.4255
Control	0.4375	0.499	0.6475	0.4545
Control	0.6255	0.675	0.8595	0.592
Control	0.669	0.824	0.806	0.712
Control	0.5175	0.617	0.777	0.2405
Control	0.182	0.3655	0.493	0.1135
Control	0.569	0.694	0.7475	0.6025
Control	0.6035	0.687	0.789	0.589
Control	0.277	0.4005	0.532	0.169
Adaptive_incremental	0.5315	0.878	0.848	0.5963
Adaptive_incremental	0.456	0.8395	0.9415	0.883
Adaptive_incremental	0.4735	0.738	0.901	0.97
Adaptive_incremental	0.709	1	0.926	0.93
Adaptive_incremental	0.3905	0.983	0.881	0.782
Adaptive_incremental	0.426	0.73	0.7325	0.2455
Adaptive_incremental	0.496	0.8935	0.8415	0.641
Adaptive_incremental	0.4525	0.864	0.737	0.7625
Adaptive_incremental	0.4913	0.87785	0.76435	0.8685
Adaptive_incremental	0.532	0.9915	0.8695	0.874
Adaptive_incremental	0.5615	0.963	0.9175	0.7565
Adaptive_incremental	0.2105	0.853	0.6835	0.439
Adaptive_incremental	0.454	0.847	0.5645	0.697
Consatnt-low compression	0.6285	0.9025	0.711	0.459
Consatnt-low compression	0.689	0.9915	0.9075	0.767
Consatnt-low compression	0.449	0.9915	0.866	0.9915
Consatnt-low compression	0.4885	0.8595	0.5265	0.699
Consatnt-low compression	0.421	0.973	0.784	0.5735
Consatnt-low compression	0.552	0.943	0.892	0.813
Consatnt-low compression	0.607	0.943	0.7375	0.8145
Consatnt-low compression	0.517	0.9545	0.886	0.9545
Consatnt-low compression	0.544	0.9275	0.6885	0.6085
Consatnt-low compression	0.3805	0.746	0.63	0.1855
Consatnt-low compression	0.385	0.908	0.705	0.7945
Consatnt-low compression	0.365	0.9645	0.809	0.8675
Consatnt-low compression	0.364	0.9445	0.608	0.9545
Training Group	B1	B2	B3	B4	B4				Learning curve data
Constant-high compression	0.733333	0.666667	0.666667	0.566667	0.616667
Constant-high compression	0.683333	0.833333	0.766667	0.85	0.85
Constant-high compression	0.833333	0.816667	0.866667	0.9	0.9
Constant-high compression	0.5	0.666667	0.583333	0.683333	0.666667
Constant-high compression	0.65	0.716667	0.766667	0.783333	0.816667
Constant-high compression	0.633333	0.65	0.683333	0.716667	0.683333
Constant-high compression	0.833333	0.8	0.883333	0.883333	0.833333
Constant-high compression	0.7	0.783333	0.766667	0.783333	0.883333
Constant-high compression	0.683333	0.7	0.85	0.75	0.916667
Constant-high compression	0.75	0.883333	0.883333	0.833333	0.966667
Constant-high compression	0.766667	0.766667	0.766667	0.783333	0.816667
Constant-high compression	0.55	0.575	0.55	0.55	0.516667
Constant-high compression	0.75	0.75	0.883333	0.833333	0.95
Adaptive_incremental	0.9	0.96667	0.966667	0.966667	0.56667
Adaptive_incremental	0.916667	1	0.933333	0.95	0.5667
Adaptive_incremental	0.966667	0.983333	0.966667	0.85	0.55
Adaptive_incremental	0.983333	0.95	1	0.95	0.58333
Adaptive_incremental	0.966667	0.983333	0.983333	0.933333	0.666667
Adaptive_incremental	0.966667	0.983333	1	0.916667	0.666667
Adaptive_incremental	0.96667	0.983333	0.983333	0.933333	0.666667
Adaptive_incremental	0.983333	0.95	0.983333	0.966667	0.666667
Adaptive_incremental	0.966667	0.966667	1	0.783333	0.416667
Adaptive_incremental	0.916667	0.966667	0.883333	0.85	0.566667
Adaptive_incremental	0.95	0.983333	0.95	0.966667	0.766667
Adaptive_incremental	0.983333	1	0.966667	0.983333	0.816667
Adaptive_incremental	0.966667	0.933333	1	0.8	0.616667
Constant-low compression	0.966667	0.983333	1	0.991667	1
Constant-low compression	0.966667	0.983333	1	0.991667	1
Constant-low compression	0.766667	0.966667	1	0.983333	0.983333
Constant-low compression	1	0.983333	0.983333	0.983333	0.966667
Constant-low compression	1	0.983333	0.983333	0.983333	1
Constant-low compression	0.95	0.975	0.966667	0.975	0.983333
Constant-low compression	1	1	1	1	1
Constant-low compression	0.983333	1	1	1	1
Constant-low compression	1	0.975	0.983333	0.975	0.983333
Constant-low compression	0.933333	0.983333	0.983333	0.991667	0.983333
Constant-low compression	0.983333	1	1	0.991667	1
Constant-low compression	0.916667	1	1	1	1
Constant-low compression	0.966667	0.983333	0.966667	0.983333	0.983333
